# Supplementary material for: A High Crystalline Perylene-Based Hydrogen-Bonded Organic Framework for Enhanced Photocatalytic H2O2 Evolution
Source: Molecules. 2023 Sep 28;28(19):6850. doi: 10.3390/molecules28196850 (PMC10574088; doi:10.3390/molecules28196850)
Supplement: Supplementary file 1 [file molecules-28-06850-s001.zip]

Archive with 1 entries (1 files):
- molecules-2613289-supplementary.pdf
